# Supplementary material for: Wind Speed and Landscape Context Mediate Campylobacter Risk among Poultry Reared in Open Environments
Source: Animals (Basel). 2023 Jan 31;13(3):492. doi: 10.3390/ani13030492 (PMC9913591; doi:10.3390/ani13030492)
Supplement: Supplementary file 1 [file animals-13-00492-s001.zip]

Archive with 2 entries (2 files):
- animals-2053276-Supplementary Data.xlsx
- animals-2053276-supplementary.pdf
